# Supplementary material for: Ultrahigh-speed point scanning two-photon microscopy using high dynamic range silicon photomultipliers
Source: Sci Rep. 2021 Mar 4;11:5248. doi: 10.1038/s41598-021-84522-0 (PMC7933192; doi:10.1038/s41598-021-84522-0)
Supplement: Supplementary file 1 — Supplementary Information. [file 41598_2021_84522_MOESM1_ESM.xlsx]

## Sheet: bias
Title:	Ultrahigh speed point scanning two photon microscopy using high dynamic range silicon photomultipliers
Author List:	Vincent D. Ching-Roa1, Eben M. Olson2, Sherrif F. Ibrahim3,4, Richard Torres2, Michael G. Giacomelli1
Author Affiliation:	1 Department of Biomedical Engineering, University of Rochester, Rochester, NY
	2 Department of Laboratory Medicine, Yale University, New Haven, CT
	3 Department of Dermatology, University of Rochester Medical Center, Rochester, NY
	4 Rochester Dermatologic Surgery, PC, Victor, NY
Bias Generator
Ref	Qnty	Value	Footprint	Price (10 units)	Total Cost	Digikey Link
C1, C4,	2	22u	C_0603_1608Metric	0.205	0.41	490-10476-1-ND
C2, C7, C9, C10,	4	2.2u	C_0402_1005Metric	0.575	2.3	490-14438-1-ND
C3,	1	10n	C_0402_1005Metric	0.126	0.126	445-12286-1-ND
C6,	1	0.1u	C_0402_1005Metric	0.033	0.033	490-6297-1-ND
C8,	1	2.2uF	Capacitor_SMD:C_1206_3216Metric	0.575	0.575	490-14438-1-ND
IC1,	1	LT3571EUD#PBF	QFN50P300X300X80-17N-D	6.11	6.11	LT3571EUD#PBF-ND
IC2,	1	ATSAMD21E18A-MUT	QFN-32-1EP_5x5mm_Pitch0.5mm	2.92	2.92	ATSAMD21E18A-MUTCT-ND
IC3,	1	ADP7118ACPZN3.3	footprints:ADP7118ACPZN-R7	2.27	2.27	ADP7118ACPZN3.3-R7CT-ND
J2,	1	Conn_01x04	Connector_PinHeader_2.54mm:PinHeader_1x04_P2.54mm_Vertical_SMD_Pin1Left	2.48	2.48	1849-PM20204VBNN-ND
J3,	1	Conn_01x06	footprints:PinHeader_2x03_P2.54mm_Vertical	0.48	0.48	SAM10846-ND
J4,	1	DX07S024WJ3R400	digikey-footprints:USB-C_Female_Vert_DX07S024WJ3R400	1.911	1.911	670-2950-1-ND
L1,	1	15uH	footprints:L_1210_3225Metric	0.32	0.32	490-15999-1-ND
R1, R7, R8, R9, R10,	5	5.1k	R_0402_1005Metric	0.01	0.05	RMCF0402JT5K10CT-ND
R2,	1	12.1k	R_0402_1005Metric	0.014	0.014	RMCF0402FT12K1CT-ND
R3, R4, R14,	3	10	R_0402_1005Metric	0.01	0.03	RMCF0402JT10R0CT-ND
R6,	1	18k	R_0402_1005Metric	0.278	0.278	P18KDCCT-ND
R11,	1	1	R_0402_1005Metric	0.012	0.012	MCR01MRTJ1R0
R12,	1	10k	R_0402_1005Metric	0.01	0.01	RMCF0402JT10K0
R13,	1	1M	R_0402_1005Metric	0.013	0.013	PFR05S-105-FNH
U1,	1	MCP4728	Package_SO:MSOP-10_3x3mm_P0.5mm	1.89	1.89	MCP4728T-E/UNCT-ND
				Subtotal:	22.232
TIA
Ref	Qnty	Value	Footprint	Price (10 units)	Total Cost	Digikey Link
C1, C3, C4,	3	2.2uF	C_1206_3216Metric	0.575	1.725
C2,	1	1.0p	C_0402_1005Metric	0.031	0.031	CC0402BRNPO9BN1R0
C5, C7, C9,	3	0.1u	C_0402_1005Metric	0.033	0.099	490-6297-1-ND
C6, C10,	2	4.7u	C_0603_1608Metric	0.126	0.252	587-3416-1-ND
C8,	1	4.7u	C_0402_1005Metric	0.345	0.345	1276-6836-1-ND
D1,	1	S14420-3025	footprints:S14420	86	86	N/A
J1,	1	SSQ-103-01-G-D	footprints:PinHeader_2x03_P2.54mm_Vertical	0.903	0.903	SAM1179-03-ND
J2,	1	Conn_Coaxial	Connector_Coaxial:SMB_Jack_Vertical	1.94	1.94	131-3701-261
L1,	1	0.1uH	L_0603_1608Metric	0.27	0.27	445-181509-1-ND
R1,	1	50	R_0402_1005Metric	0.09	0.09	P15987CT-ND
R2,	1	1.5k	R_0402_1005Metric	0.278	0.278	P1.5KDCCT-ND
R3, R7,	2	5k	R_0402_1005Metric	0.278	0.556	ERA-2AEB4991X
R5,	1	3.3	R_0402_1005Metric	0.283	0.283	RL05S3.3FCT-ND
R11,	1	10	R_0402_1005Metric	0.01	0.01	RMCF0402JT10R0CT-ND
R23,	1	33	R_0402_1005Metric	0.065	0.065	P33DDCT-ND
U1,	1	OPA847IDBVT	footprints:OPA847IDBVT	4.755	4.755	296-46172-1-ND
				Subtotal:	95.877
Power Supply
Ref	Qnty	Value	Footprint	Price (10 units)	Total Cost	Digikey Link
C1, C3, C5, C6, C15,	5	22u	C_0603_1608Metric	0.205	1.025	490-10476-1-ND
C4,	1	4.7u	C_0603_1608Metric	0.126	0.126	587-3416-1-ND
C8,	2	1uF	C_0603_1608Metric	0.079	0.158	587-6336-1-ND
C17,	1	10n	C_0603_1608Metric	0.126	0.126	445-12286-1-ND
J3,	1	SSQ-103-03-G-D	footprints:PinHeader_2x03_P2.54mm_Vertical	0.993	0.993	SAM1196-03-ND
L1,	1	1uH	L_0603_1608Metric	0.135	0.135	445-6753-1-ND
R1,	1	0.5	R_0603_1608Metric	0.136	0.136	P.47AJCT-ND
R8,	1	64.9k	R_0603_1608Metric	0.015	0.015	RMCF0603FT64K9CT-ND
R9,	1	24.9k	R_0603_1608Metric	0.135	0.135	P20440CT-ND
U1,	1	LM2776	footprints:LM2776DBVR	0.909	0.909	296-43957-1-ND
U3,	1	TPS72301DBVR	footprints:TPS72301DBVR	2.449	2.449	296-27049-1-ND
U5,	1	TPS79333DBVR	footprints:TPS79333DBVR	0.64	0.64	296-12961-1-ND
				Subtotal:	6.847
PCB Fab
Bias PCB	1		Ten individual 4 layer boards	0.7	0.7
PSU PCB	1		Ten individual 2 layer boards	0.5	0.5
TIA PCB	1		Ten individual 2 layer boards	0.5	0.5
				Total cost:	128.381
